# Supplementary material for: Fungal Transformation of Tree Stumps into a Suitable Resource for Xylophagous Beetles via Changes in Elemental Ratios
Source: Insects. 2016 Apr 9;7(2):13. doi: 10.3390/insects7020013 (PMC4931425; doi:10.3390/insects7020013)
Supplement: Supplementary file 1 [file insects-07-00013-s001.zip]

Archive with 2 entries (2 files):
- insects-120306-Figure S1.pdf
- insects-120306-Table S1.xlsx
